# Supplementary material for: Glycosyltransferase B4GALNT1 promotes immunosuppression in hepatocellular carcinoma via the HES4-SPP1-TAM/Th2 axis
Source: Mol Biomed. 2024 Dec 1;5:65. doi: 10.1186/s43556-024-00231-w (PMC11608210; doi:10.1186/s43556-024-00231-w)
Supplement: Supplementary file 1 — Supplementary Material 1. [file 43556_2024_231_MOESM1_ESM.xlsx]

## Sheet: Sheet1
SUP table 1. Relationships between the B4GALNT1 expression and the clinicopathological variables of hepatocellular carcinoma patients.
B4GALNT1 Expression
		high	low
Variables	No.	No. (%)	No. (%)	P-value
Gender				0.810982
Male	83	30(36%)	53(64%)
Female	10	4(40%)	6(60%)
Age				0.412922
>52	49	20(41%)	29(59%)
<=52	43	14(33%)	29(67%)
Vessel invasion				0.776972
Present	15	5(33%)	10(67%)
Absent	78	29(37%)	49(63%)
T stage				0.02205
t3+t4	48	13(27%)	35(73%)
t1+t2	37	19(51%)	18(49%)
Tumor size				0.821014
>5	50	19(38%)	31(62%)
<=5	42	15(36%)	27(64%)
Liver cirrhosis				0.710823
Present	36	14(39%)	22(61%)
Absent	57	20(35%)	37(65%)
TNM				0.036
I	12	3(25%)	9(75%)
II	31	10(28%)	26(72%)
III	39	16(47%)	18(53%)
IV	3	3(100%)	0(0%)
p<0.05 indicates that differences have statistical significance. *Pearson chis-quare tests.
