# Supplementary material for: Glycosyltransferase B4GALNT1 promotes immunosuppression in hepatocellular carcinoma via the HES4-SPP1-TAM/Th2 axis
Source: Mol Biomed. 2024 Dec 1;5:65. doi: 10.1186/s43556-024-00231-w (PMC11608210; doi:10.1186/s43556-024-00231-w)
Supplement: Supplementary file 2 — Supplementary Material 2. [file 43556_2024_231_MOESM2_ESM.xlsx]

## Sheet: Sheet1
Table 2. Univariate and multivariate Cox regression analysis overall survival of hepatocellular carcinoma patients
	univariate			multivariate
Variables	HR	95%CI	P-value	HR	95%CI	P-value
Gender
Male vs Female	1.393	0.6264-3.097	0.4164
Age
≥53.5 vs ＜53.5	1.165	0.6934-1.957	0.5641
vessel invasion
Present vs Absent	11.14	4.151-29.87	<0.0001	3.207	1.492-6.894	0.003
TNM stage
III+IV vs II+I	2.945	1.661-5.223	0.0002	2.189	0.970-4.940	0.059
B4GALNT1 expression
High vs Low	2.672	1.494-4.778	0.0009	3.03	1.680-5.465	<0.001
liver cirrhosis
Present vs Absent	1.003	0.5900-1.706	0.99
Tumor size
>5 vs<=5	2.04	1.204-3.456	0.0081	1.069	0.499-2.290	0.864
p<0.05 indicates that differences have statistical significance. *Pearson chis-quare tests.
